# Supplementary material for: The complete mitogenome of Arion vulgaris Moquin-Tandon, 1855 (Gastropoda: Stylommatophora): mitochondrial genome architecture, evolution and phylogenetic considerations within Stylommatophora
Source: PeerJ. 2020 Feb 21;8:e8603. doi: 10.7717/peerj.8603 (PMC7039129; doi:10.7717/peerj.8603)
Supplement: Supplemental Information 1 [file peerj-08-8603-s010.txt]

>Arion vulgaris mitochondrion, complete genome.
TTGCGCTGGCTTATATCAACTAATCATAAAGATATTGGAACTTTATATTTAATTTTTGGGATTTGAAGAGGATTGGTTGGTACAGGTCTATCTCTTTTAATTCGCTTAGAGTTAGGAACAACTGGTATTTTAACTGATGATCAATTTTTTAATGTTATTATCACTGCACACGCTTTTGTAATAATTTTTTTCATAGTTATACCACTAATAATTGGAGGTTTCGGTAATTGAATAGTTCCTCTACTTATTGGAGCTCCCGATATGAGATTTCCACGTATAAATAATATAAGATTTTGATTATTGCCCCCATCTTTACTTTTACTTATTTGCTCCAGTATAGTAGAAGGAGGTGCGGGGACAGGGTGAACGGTTTACCCCCCCTTAAGAGGTTCCTTAGCACATAGTGGAGCTTCAGTAGACTTAGCAATTTTTTCATTACACTTGGCTGGTATATCTTCTATTTTAGGTGCAATTAATTTTATTTCTACTATTTTTAATATACGCCCTAAAGCCTTATCATTGGAGCGTATAAGTTTGTTTGTGTGATCCATCTTGATTACGGTTTTTTTATTACTACTATCTCTGCCCGTATTGGCGGGGGCTATTACCATACTATTAACAGACCGTAATTTTAATACTAGATTTTTTGATCCTGCGGGTGGGGGAGATCCTATCTTATATCAACATTTATTCTGATTCTTTGGCCACCCTGAGGTGTATATTTTAATTTTGCCGGGTTTTGGTATTGTTTCACATATTTTAAGAAATAGGGCAAATAAACTGGCATTTGGTACTTTAGGTATAATTTATGCTATAATTTCCATTGGTGTATTAGGGTTTATCGTATGAGCTCATCATATATTTACCGTAGGAATAGATGTGGATACACGTGCTTACTTTACTGCAGCAACCATAGTTATTGCAGTACCTACAGGTATTAAGGTATTTAGATGATTAATAACATTATATGGTATACAAACAAAATTTAGGGGAGCTATGTATTGAGTATTAGGATTTATTTTTTTATTTACTTTAGGGGGGTTAACAGGTATTATATTGTCTAACAGTTCATTAGATATTGTTTTACATGATACTTATTATGTTGTAGCTCACTTTCACTATGTTCTATCCATAGGAGCTGTCTTTGCTATTTTTGCTGGATTTACTTACTGATTCCCTGTAATTACAGGATTAGTGTTAAATGAGGTATTAGTAAAAGCTCACTTTTTTATTATATTTTTATCGGTAAATTTAACTTTTTTCCCTCAACATTTTTTAGGTTTAGCTGGCATACCACGGCGATATAGGGATTACCCAGATTCTTATTTCACATGAAATCAAATCTCATCATATGGATCTCTTATGTCTGTTTTTGGAGTTTTAATATTTATTTTTATAATATGGGAAGCATTTTTAACACAACGAGCTGTAGCGTTTATTAGGGACCCAGCTTTTTCACGGGAATGACCTAGTGTATTACCTTTAGATTTTCATACTAATGTAGATGTGCCTGCCACTTTTGCTAAATAGAAATATATTTATAGTATAAAAGTACATATCACTTACAATGACAAGGTCTAAATTTTTTTGGTAAATAGTAGTTAGGAAACAGAAAAATACATTAATATTGTAAGTTTTTTATATTACCTTTTGCATAATGGCTTTACTATAAATTAAAGAATATATCCTTTATCCGAAATAGGAAGATCTATTTACTTACATATATATGTAGCATAATATTAATTTTAATTATAAATAGGAGTGAAAGGCTTTCAATTCCTAAGATATCTGGTTTTAGGTTATATATATATAGTATAGGATACTTTCTCAAGCACATAATGTTAAGGTTTCGTGCACACATAAAAATCTACTTATTTCTACCAAACTATAATAATTGTATGGAAATTACACATATAATTTTACTAGTATAGTTATGTAAAAGAGCTGAATACTTTATAAACCTCCCAATAAAGTAAATAATGTATAGATTAGTATTTAATGGAAATTATAAATAAGGAACTCGGCAAAAATACTTGCTCAACTGTTTAACAAAAACATAGCCTAATGACCTCATATTAGGTAAAGTCTGCCCGGTGATTTTTTTTTAACGGCCGCAGTACTTTGACTGTGCTAAGGTAGCAAAATAAATAGGCTTATAATTAAGGTCGAGTATGAATGGCATTATGGGTGAAAGCTGTCTTACACATATATACAAAAATTTAATTAGTAGGTGAAAATGCCCACATAAAAATATTAGACGAGAAGACCCTTAGAGTTTTTAATAAGCATGCTACTAATAGTGATGATTTTTTTTGTTGGGGCGACATAGTATCATTTTAGCATACTCATATTATAGCTATTATACAAATCTTCTTTACTTATGAACATAACTACCTAAGGGATAACAGCATAATTTTTCTTTAAGATTGTGACCTCGATGTTGGACTAGGGACTAAATATATAAGCCATATACTTAGAATATTCTGTTCGAATAATTTTTTTACCTACATGATCTGAGTTCAGACCGGTGTAAGCCAGGTCAGTTTCTATCTTTATTAGATATAGGACCAGTACGAAAGGACCTTCTTATAGTGATAAAAAAAAATCATTTTTTTTTATTTGGCAGAATATATGCGATTGATTTAGAATCAATATATACAGTAATGTAATAAAATTTTTCTTAATCTCAAATGCAGTTAAGACTTTAACATTAACTTTGGGAGTTAAAGAATAACGTATAGTTACTTTTGAAGGAGTTATAGGTTTGAGATATACTTTAAAAAGAAGGATGTAGTTTGCAACTATTCAGTGATATATAGTATCTATTTCAGCTTTTTAATGAAATATATACTACTACCTATTATATATATTATATTAGTAGTATTATTATTATTAAGATTACGTAACCCTTTAATAGTAAGTATAGCCTTATTCTTACTATCTTTCTTATATTCTATTATGCTAAGGTATATATATAATTCATGATATGCTATAATCTTATTCTTAGTATATATCGGTGGTTTATTAGTCTTATTAATATATACAACTTTAACTTCAAGTAACTACACTATTACTACGGTTAATATAAATTCTATGGGATGATTAATTATGATATCTTTTAGATTTCTTCCATATACATGAATTGAAATACCTGAGGCTACAAGGGCCTGGATCCAAATTACTTCTCAAGCTAGAACGATAAGACCTATATTTATTGTAATATTAGGTGTTCTGTTGTTTTATATATTTTTAATAGTAGTATTTATTTTATACACAGGGGGAAAAAGATTACAACTTGCACGCACTTTATAGAAAGAATCGCTTTTCTTTATTATTAGGATTATTGTTTTGTAGAATGATATGCATACTAATGCAAATAATACTTAACCTTAATACTACAATTATTGAATATACTTTAATAGAAATTTCTTCCACTTCATTTTCTATTAGTTTTATTGTAGATAAGATCAGGTTAAGTTTTTCTGCGATAGTAATATTAATTGCTTGTAGTGTATATATTTTTGCTAGCAGCTACATACAAGCGGATCTTAATTATGTCCGTTTTATTTGAATTTTAAGGATATTTGTCCTTTCTATGAATATTTTAATTTTTGCTGGCTCATTTTTAATATTATTATTAGGATGAGACGGTTTAGGAATTACATCTTTTGCTTTAATTATTTATTATTCTAGCTCTAGAAGATTAATAGCAGGTTACATAACCTTATTAGTAAATCGATTAGGAGATGTTTTTATTATAAGCTCAATATTTATTTTAGTTTACATAGGACAATTTAATCTTTATACCTATAGTAACTCATATTATTGATTATTTTTACTATGAATATTAGCTAGATTTACTAAAAGGGCTCAATACCCCTTTAGTGCTTGACTTCCTGAAGCTATAGCTGCCCCCACACCCGTTAGAGCTTTAGTTCACTCTTCTACATTAGTAACAGCAGGTATTTATTTAATAACACGATTCTCAATAAGAGAAAACTTACCTTCAGAAATTCTATCGACTATAGCATTTACAGGTAGAATTACTTGTTTATTAGGGGGGATTTGTGCTTTATATGAAAATGATGTAAAAAAAGTAGTGGCACTATCAACATTAAGTCAATTAGGGTTAATAATATTTAGATTAAGCCTAGGTGCCCCTACGTTAACTTTATTTCACTTATATATACACGCCCTGTTTAAAGCATTATTATTTTTATGTGTAGGTCTTGTATTATTAATATCTTTCGGAAATCAAGATATGCGTCTTATAGGGGGCTTACTAATTAAAACACCTCTTCTTTCCATTTTCTTTAATTTAAGTACTTTATGTTTAATGGGAATCCCGTTTATAAATGCTTACTACACTAAACACGTCATCTTAGAAATAATATGCTTATCCCATTTAAATTTAATTTCTCTTATGGGTATTTACATGGGAAGTGTGTTCACGGCGGCTTATATAGTGCGTTTAATACTATCTTTGAATTGAGGTTATACAAATATATCTGTGATTGCTACACCACAAAATCTACGTAATTACATACCATTATTTATTTTAGGTTTTATAAGTATTTATAGTGGGAAAGTTATAATTTCATATGAGCTTAGATTTATTAGGATTAGTTTTCTACCTGTAATTCCTATTTGACTTACAAATTTAACCGCTTTATGGGGGGTCATATTTGGGCTATACTTATGACTGCCTAAGAATAATTATTTTATAAGATCTTTATGAATAAGAAACCCACTTAAATTAGGCTTATCTACCCTTATGTGCCCACTTCAATATTCCTTAAGACAATTAGAAATAAAATGATTAAGTCCAAACCCTTTACTTTTTAAAGTTAATTTAAGTGGTTATTCTCTTTTACGCATATTAAATTGGCCTATTAATAATATAGGGTTACCTTTTCGTTTTATAGTTATTTTTATTTTTATTTATATTATATGTTATTAATTTTTTTAATCTCGGGACTAGGTTGTATACTATGTGTTTTAGTAAGTGTAGCTTTCACTACTCTTTTAGAACGAAAAATATTAAGATATCTTCAAATACGAAAAGGACCTAATAAAGTGGGGTACTTAGGGTTACTGCAGCCCTTTGCAGATGCACTAAAACTTTTTTTAAAGGAGACAATTAAACCTCAGCATTCTAATAATATTATATTTACAATTGTACCTGTTCTAGGATTCTCATTAGCTTTAATATTTTGGGGTATAATATCTAGTAAATATATTTCATATTATCTACTATTTTCTTTATTATTATTTTTTTGTATAACTTCTTTAAATGTTTATGTAATTTTATTGAGAGGGTGAGCATCAAATTCAATATATGCCTTTTTAGGTGCACTACGAGCTTCTGCACAAACTATTTCTTATGAAATTAGAATAATTGTGATTTTACTATTTCCTGCCTTCCTTCAATGAACATTTAGATGGGATAATATATTTAAGGGTTACGGGGTGATAATTTTAATGGTCCCTGTAGGTGTGGCATGGATGATTTCTTTATTAGCTGAAACTAATCGGGCTCCTTTAGACTTCGCAGAAGGTGAATCCGAATTAGTGTCAGGGTTTAATGTAGAGTATGCAGGGGGATTATTTGCACTATTATTTTTAGGTGAATACACAGTTATTTTATTTATATGTAGTATCTCTGTAATTGGGTGACTTTATAGGGTAGGGAGAAATCTTATCTTTAGGGTTCTTACATTTTTTATATTAGCATTTGTTTTATTGATCCGTGGTGTTTACCCACGATCTCGTTACGATAAGTTAATATACTACTGTTGAAAATCTTTTTTACCACTTGCCCTATCCGTACTGATACTTTTAACTATTCTTTAGGGAAGAGTGCATTACATATCTTTCGAATATCTATTATTAATTTTTATTACATATCTTATATTTTCTATATTGTATAGAAATATTAAAACCTTAATACTACTAATATTATTAGAGCTTGTTGTGTTAAGTAGATTAGTTTTTATATTAAATTTAACGTTCTTAAGAAATGAAAATATGACTTTTTATTTCTTAGTATTTTTAACTGTAGCAGCTTGTGAGGCGGCTCTTGGCCTTTCTTTAATAATTACAATAATTCGTATAAATGGATCTGATTATTTTAATTTTTTAATCTCATATGCAAAAATTACGTGAATTAGAGCACTTAGCCGCTCTCCCATCGCCAGTAAGCTTTAGGATTTGATGGGGAGGGGGATCAATTTTAGGTATGTTATTAGGAATTCAATTAATTACAGGCTTAATATTATCTATGCACTATACAGCCGACCTAGAAAATACATTCAATTCAGTCATCCATATTATACGAGATGTTCCCGGAGGCTGAGTCATGCGAAGGATTCATGCGAATGGAGCTTCCTTATTCTTTTTATTTATTTATATTCACATAGGCCGAGGTATTTACTATCAAAGATATATCACACAAGTTCACACATGAATAGTAGGAGTTTCTATCTTTTTATTAAGAATAGCAACAGCTTTTTTAGGGTATGTCTTACCATGAGGGCAAATATCTTTTTGGGGGGCAACAGTAATTACTAATTTACTATCAGCTATCCCTTATTTAGGGGGTATTTTAGTGGAGTGAGTGTGAGGGGGATTTTCTGTAGGTCAACCTACATTAAATCGTTTTTTTACATTGCATTTCTTAATGCCTTTTGTGCTTATTATTTTAATTATAGTACACTTACTTATATTACACCAAAAAGGATCCACAAGGCCATTAGGAGATATAAATCATATTAATAAAGTCACTTTTCACCCTTACTACACATGAAAAGATTTTGTAGGATTTCTTTTAGTAATTAGGGCGCTAGTATTTATGTGTATATTTTACCCTAATATTTTAGTAGACCCTGAAAATTACATAAATGCTAACCCTATAGTAACACCTACTCACATTCAGCCTGAATGATACTTCTTATTTGCTTATGCTATTCTACGAACAATTCCATCTAAATTAGGGGGTGTTGTGGCCCTAGCTTTATCCATTATAATTTTATATTTCCTGCCTTATTTATCTAAAGGTTGAACTTGACCTGCCAGAATATTATTTCTTCGCCAAGTGAATTTCTGAGGGTTAGTTATTAGCTTTATTATGCTCACATGATTAGGCGCCTGTGTAATTGAACAACCTTATCAAGTTTTATCTATTGTATTTACAGTTACATATTTCTTAGGGTTCATATTAGTAGCATAAACTAATTAGTTTATAATTAAATCACCATCTTGTCAAGATAGAGTTACTATACATGTAGTATTAGTGTGTTAGTACACTCTCATTATAATTTAAATTAAAAATATTGATTTGCAAAATCAAAAATGCTATATGAGTATTTTAATAGCTTAAAATAAAGCGAAGCGTTGAAGGTGCTTAAATCATTTAATGTTAAAATAATGAGTACTTGATCCCAAATTAACCTAATAGATCCTAGGAGGTATATTATAAGACAAATAAATTTATTTCATGACCATGCTATAATTCTATTAGTTGGTATCTTTGTATTTGTTATTCTCATAGGGGTAAGCTTATTAAAAAATAAGTTTCATGGACGTTTAGTTCACGAAGCACAAACCTTAGAGATTGTATGGACAATTGTACCCGCATTATTATTAGTATGATTAGCATTGCCTAGGTTACGCCTTCTTTATTTAATAGATGAGCATCCTCAAAGAAGAAATACTTTAAAGGCTATTGGTCATCAGTGATACTGATCTTATGAACTTCCAGCTAAGGATAATATAATATTAGATTCTTACATACTTCCTGAGGAAAGTTTGGAAAGGGGGCAATATCGCTTACTAGAAGTAGATAATCGACCAGCAGTTCCATACTCTTTTGATACTATAATTATTACAACTTCATCAGATGTAATTCATGCTTGGACACTTCCTTCCCTAGGAATTAAAATAGATGCGGTTCCGGGCCGCCTTAATTCTATAAATATTAACCCATTTGTACCTGGAATTTTTTATGGGCAGTGTTCTGAGATCTGTGGCGCAAATCATTCGTACATACCTATTGTTGTGGAAGCTATTAGTATAGAGGATTTTACTAATTTATAGAAATATTGTAGGTTAAATAAACCTAAGGTCTTCAAAACCTTAAATAACTCCAATGGTTCAGTATTAAATGATTGTAAGTAAGTTATATGTGTATAATACTATCTTTAGTAAATTTAATTTTATATAAAAAAATTTATATTTTCGTATATATAATTGAATTAAGTGGTCGAAAATAAAGGCAAAAGATTGTAATTCTTTCTATGGTTTCCATACCCTTATTCACGAATTGATATATTACGCACTCTTACTTCTCCTTCGATGATAGAATACCCACACTCCTTATTCCTATAGTACTTTACGAACAACAATAAAAAATGGAAAAACTCCCCCCTTTGTGTCCCACCTTTTTGAGAAGCTAAACGTAAGAAATTTAACTGATTTTTTTTTATTTTAATTACATCATCTAGGGTAGTTAAATGGTGTAAAATTACTTGATTGTCCTTATATAATTTTAATTTTTGTTGTAAGTGTTTAACTGTAATGTTAATCAATAGTCTTTGCTTTACGTACCCTTACAGACTACATATATTTCATTAGTGGAACATAATTAACCATTATTTTTACTGTACACTCTTTATTTCCGGCACTCACTTTTTTATTAGTATACTTATTACAATTACCTTCCAAGTAAGAAATTTCTTATTGAAATGCTTAAATAGGTTAAGTTAATAAAACCGTAGCATTGTGATCGCTAAAATTATAATATATTTGGGCTTTTAGATTAAATAGATAATATCTTTATTACGAAAAAATAATGTAATTTTTTATACGACTAAAAAGACGGCTCCTTGTGAGCAATAACTCTCTTGGAAAATCAAATGTTCCCGTGCACCTAACACTTACTAGGAAAATTTGTAGTATATCTACACAGAGGCAGCTTCCACTACCTCTACTATGTTACGACTTGTCTCTTTTAGATTAAAGAGAATGACGGGCGATTTGTGCACAATTATATGGGTCATTCTACTTTTATGAAAAATAATATATACTTACAAGTCCATCTTCTTAGGCAGTTAAAGGCCTATTTCGAAATGATAATTACTGTAACTCGCCTGCGCCTTAATATATGTTGCACCTTGATCTGTAATAGTATATTTTATTATATTTTATTAGCCCCCTAAGGACTTATTATACGACGGTATACAAACTTTTTTTTAAGGTTATCTTCTTGGTGGTTGTCTATTATGCGGTAAGTTCCCCTGTTAATTATAATTGCCGCCATAAAATTTGGGTTTACATTTAAGTAAATGTTAGTGCCCATAATACTTTTTATTACTTTAAGGATAGTAGGGTATCTAATCCTAGTTTCTTTATCTTATTTTAAATATTAATTTATTAATAATTTTGAAAAAAAATTCTAATCTATTTTACTAGTATAAAGAAAATTATTTTTACTTAGTGAAAAAGATTATGCTATATAATAGTTTGCTAAGAGTATAACCGCGGCTGCTGGCACTCTTATGAGCCAGCTATATATTAATAGGCTAAATTTTTATTTATTAAAATTGTTTAATTTTTATAGCTGGACAATTTTTTAATTTTTTTCCATATCTACCCTAATTAAAATTATTATCTTTCCACTACTTTAAAATGGTCCTATAGAGGACATGCACCATATTTGGGTTATGAGCCCACTAGCTTACCCTTAGCTTATCTATAGAGTATGGGAGAATATAAAAATCTATAATAAACGCTTAAAGTTTAGGCATTTCTCTGCCACCCAGACATTTAAATATAATAGCTTTATTAATTAATGAAGCTTTTTCTTTTTGTGTAAAAATTTTATATGAGGATTGAAAAGAGATACATCTTACAAATAACAATATTACTGTTATCCTGAAGATAAGAAGAACAGGTGAAGGTCTTAATTGCGGCACACTACTTAACTTATTGAAAGTTTTCTTTTAATTAACATTTAAATGCTCTTAGCTTTAAGTAGAGGGATGTTCTTTAATGTACAATCTTAAGAGTAAAGTAAAAATATATGCTTGGATCAATCTCACGAAAATTTCAAATAGTGTGTATCCTACGGATAATCTAAAAGTTAAAAAAAATGAGTAATCAAAGTTCAATGGGCTTAAAACATTAGAAAGTAATGTTATAACAATATGCCCAGCGCTAATGTTAGCTACTAATCGTACTGTTAAAGTTAGTGGACGAATTAAAATCCTAATAGTTTCAATTAGCACTAAGAATGGAATTAAAATAACCGGAGATCCAGATGGCACTAAATGGGCTAAAGCAGATATAAGATTGTAACTAAACCCTGAGAGTAAAACTCCTCCCCATATTAATAATGCAAGGCTTATATTTAATCAGATATTAGTAGTTACCCCGTACACATAAGGAAATAAACCTAAAAGGTTTATTATCAAAACAAAAAATAAGGCTTTTGTTAATAAGGATTGGGTAAGATTAAAACTGGAAACATCTACCCATAATGATGAAAGTTTATTTATAAAGGAACCCTCTACCCTAAAAAGAAAACCTTTCGGGTAAAAAAAAATTATTGTTACCAATACGGGAATAGCCCAGATCTTAAAGTTAAAGTTTCCATCAAGAGAAGAGAATAAGTCAGAGAACACTTTAAGTATCAATTTTTTTCTTTGAGCCTATAAGGCCGAAACTTATTGCAATAAATGCTTTACTTAAGAATTAGTGCCACTCTAATGCTCCTTGATATCATTCTACTATTAAACCTAATAGTAAAATGAAAAGAAAAGAACATAGTCTTAATATCACATGTGGGTGAGATGTAGTAATTTCCTTACTTAAAATAGGTAATAGTAGAACAGTTTCAACATCAAATACTAAAAAAATTAAAATTAACACAAAATAACGTGTGGAAAACGGCCTACGGGGGTAACTTAAGGGGTCGAATCCACATTCGAATGCACTTATTTTCTGATCGGATTGCTGAATGGATGTTTGATAGATTAAAGTTCTCAAACTTAAAAAACAAACTGAAATTAATATACCTAATATAAAATAGAAAATCATTTATATCGTGTTTACACGATAGGGTTAATCTAGTTAACCTATATAGACTTTCAAAATCTACCTTCATCTAAAAATAATAGTAAATTATTATTATTTAACAAAAAATTAATGGTAATTTGAATGTATAACTTAGAAATAATGAATTGAAGCTGCTAACTTTGATTAGGGATTCTAGTATTCCTATTTCTTGGAATGACATCTGTATTAAGGTTAATCACTTTAAGGATATGATATCGTCATTGAGAAATCGTGATTTGTAGATTAATCTGGACTTTATTATATGCTAGTATGAGATTAAGAAGATGTTTTAATTATCAGGAAGGTTTTATAACTGCACATAGTAATTTAGGTATAATACTTATTTTACTAGCTGTGCTAATTTCCCTTTTATCGTTACTATTAAGAGTAAGTGATAAGAATATAACATATCGTAACACTATTTTAGCTCTTACTTTAGTGATAATTTTATGTTTTAGAACGCATAACTTATTTTATTTTTATATTTTCTTTGAAGTATCTTTGATCCCTATTTTATATATTATTATTTCTTGAGGGTATCAACCTGAACGTTTGCAGGCTGGAACCTATTTAATATTATATACTGTATGTGCGTCTTTACCTTTATTAGTCAGTATTTTTCTTATTTATAATACATATGGAACATTAAATTACTTTATAATTAAAACCTCAAATATTTCTGTAGATCACTGATTAACATATATTTCACTATTAATGGCCCTTATGGTAAAAATACCTATTTATGTAGGTCATTTATGATTACCGAAAGCTCATGTTGAAGCTCCCTTAGCGGGATCAATAATTTTAGCTGGCCTTTTACTAAAGTTGGGGGGATATGGGTTATTTATAATATTTTATTTATTTGAGTTTAGCTGTATGTCTGTGAATATATTTTTCATTAGTGTAAGATTATGGGGTGGGTTATTAGCCGGGATAATTTGCCTAAGACAGGTTGATATAAAATCATTTGTGGCTTACACATCAGTAGCCCATATAAGTTTAGTCTTAGCCGCCCTTTTAATAAATAACTTATGAGGTGTAATAGCTGCTAAGATTACTATTATTGCCCACGGATATACTTCGTCGCTTATATTCGCTTTAGCTGCTATTAGATACTTAAAAAGTAGAAGTCGAAGTTTAATTACTAATAAAGGATTACTAGTTTTTTATCCAGTTATTAGTTTAATGTGGTTTTTAAGATTGATTTTATGTATAGCTGCCCCCCCCTCTTTAAATCTACTAGGAGAATTAATATTTGTTCCTAGATTTAGAGATCTTAGATACCTCTTAGTAGTAGTATTAGGGTTAATAATATTTTTAAGTGCCGTATACAGGATGTACTTATATACTTCTCTTTGCCATGGTGTTTCAAGAAAACTTTTAGGACCTAATGTTGAGTGAAGATCTGCTAATTTATTAGGAATTTTACTTCATTTTGTCCCATTACTATTAATCTTTAATATACATTATTTTATGGTGTACTATGTAGGTGGCTACATATATAATAGTAAATCACAATAGATATATTTTGCTTTACAAAAGCATTGTTTTTCATTAAACTATTACCATAAGAACCTCATCAATAAATACTAACATATAAAAATAGTCAAACTACATCTACAAAGTGTCAATACCATGCTGCTGCTAAAAACCCCACGTGATGATTTATTCTAAAGTGGTATTTAAATATACGAAATAAACTGACAGATAAGAAAGTTACCCCAATAATTACATGTAAGCCATGAAAGCCCGTTGCCACATAAAATACACTCCCATAAATACCATCTGAAATAGCAAAACTTGCTTCTCTATATTCAGTATATTGTAAGTATGTGAAATATAGCCCTAAAATACATGTAATTAATAATCCAGATATTGACCTTTTTAAACGACCTCTCTCTAAGCCATGGTGAGATCAAGTAATTGACACACCGGATAATAGTAATAAACTTGTATTTAATAAAGGAACTGAAAATGTAGGTAAAGTAGTAATTCCCACTGGAGGTCACACAGACCCCACTTCAATAGTAGGAGCTAACCTTCTATGAAAGTAAGCTCAAAAAAAAGCAAAGAAGAAGCAAACTTCAGATAAAATGAATAAGGCCATACCTAACTTTAAACCAGATGTCACATAAGATGTGTGATGTCCTTGGTAGGTTGATTCACGAATAATATCTCGTCACCATAATCCCCTAATTAAGGCTATAGCAGCTATAGCTATAATTAATAAGTTTATGGAATTAAAACGAGTATAAGAAATAAATCCTAATGGTAAAGATAATATAACTGTAGATGCGATAATAGGTCAAGGGCTATATTCAACCAGATGATAAGGTGTTCGATAAATCATTCACTAGATCTTATAGTATTTTATTGATATTAAATTTCCTTAGACAAGCGCCGGCGGAACGGGTATCATTGATGTTGATAAATAGGAATAATTTCTCCTTGTCTGTATGAGGCTATTGAAGATAGTTTTCGTAAGATCATTATTATTTGCACCGCTACTGTCTATTATCAGGTCTAATTGATGATTAATTTGATTAAGATTAGAGATTATAACATTTAGGATAGTAGTGTGTATTTTCTTTTCCAATTCTCTAATAAAAGCAGAAGTAAGGATAATTTATTTTGTGGTACAATCTATTAGGGGGGTATTACTACTAGTAGGGGGTACATATACTTCTTTAATTACCACCAATCAAATAATATGTTCTTTTTTTTTGGTAGTAGGGTTAGCAACTAAATTAGGTCTATTTCCAATACATTTCTGGGTAATTCCCATGTTAAGGATATTAAGCTACTGACAAATTGGAGTGTTGTTAGGACCTATGAAAATTATTCCGTTAAATATACTTTATACTGTTAGAGCAGATAGAACATTATGATTTATAATAATATCTATAAGCCTTCTTAGTATATTATGTGGGGGGATTTTAGGAAATATCATAGCTAATTTTAAGGGGGTTTTAGGGGCATCCTCGATTACTCACAGGGGATGATTTGTATTAGCGTTTATATTTAATTTAATGTGAATATATTTTTGGATTTATTATATTTCTCTTTTTCTCTTATTAGTTAGTATAAACTTTTTAAGTAGGGAAATAGCTTCTTGAAGACTTCTTAGAATAAGGGGCCTCCCACCCTTTTTACTATTTTTAGCAAAAGCTCAAGTCATTATGGAATTTACTAGGTATGTGAGTACACCTCTTCTTTTAATTTTCCCCTTAGGTGGTGCTATTATTAGGTTATTTTTTTATCTTAAGTATGTATATTCCTTGTGGTTAACTCACTCAAACTCTTACAAGGTACCTACTTTGATATGCATTTTAATCTCTAGGATAATACAAGGATGCTTAGCACTAATATTATAATTTTTTATAGCTAATTTAATGCATTAAATTTTTAATTTAAAGATGGAAAGTTAATTTCCTA
