# Supplementary material for: The complete mitogenome of Arion vulgaris Moquin-Tandon, 1855 (Gastropoda: Stylommatophora): mitochondrial genome architecture, evolution and phylogenetic considerations within Stylommatophora
Source: PeerJ. 2020 Feb 21;8:e8603. doi: 10.7717/peerj.8603 (PMC7039129; doi:10.7717/peerj.8603)
Supplement: Supplemental Information 2 [file peerj-08-8603-s011.txt]

>Arion_vulgaris__-_tRNA-Lys
TTTTTTATAGCTAATTTAATGCATTAAATTTTTAATTTAAAGATGGAAAGTTAATTTCCTATTGCGC
>Arion_vulgaris__-_COX1
TTGCGCTGGCTTATATCAACTAATCATAAAGATATTGGAACTTTATATTTAATTTTTGGGATTTGAAGAGGATTGGTTGGTACAGGTCTATCTCTTTTAATTCGCTTAGAGTTAGGAACAACTGGTATTTTAACTGATGATCAATTTTTTAATGTTATTATCACTGCACACGCTTTTGTAATAATTTTTTTCATAGTTATACCACTAATAATTGGAGGTTTCGGTAATTGAATAGTTCCTCTACTTATTGGAGCTCCCGATATGAGATTTCCACGTATAAATAATATAAGATTTTGATTATTGCCCCCATCTTTACTTTTACTTATTTGCTCCAGTATAGTAGAAGGAGGTGCGGGGACAGGGTGAACGGTTTACCCCCCCTTAAGAGGTTCCTTAGCACATAGTGGAGCTTCAGTAGACTTAGCAATTTTTTCATTACACTTGGCTGGTATATCTTCTATTTTAGGTGCAATTAATTTTATTTCTACTATTTTTAATATACGCCCTAAAGCCTTATCATTGGAGCGTATAAGTTTGTTTGTGTGATCCATCTTGATTACGGTTTTTTTATTACTACTATCTCTGCCCGTATTGGCGGGGGCTATTACCATACTATTAACAGACCGTAATTTTAATACTAGATTTTTTGATCCTGCGGGTGGGGGAGATCCTATCTTATATCAACATTTATTCTGATTCTTTGGCCACCCTGAGGTGTATATTTTAATTTTGCCGGGTTTTGGTATTGTTTCACATATTTTAAGAAATAGGGCAAATAAACTGGCATTTGGTACTTTAGGTATAATTTATGCTATAATTTCCATTGGTGTATTAGGGTTTATCGTATGAGCTCATCATATATTTACCGTAGGAATAGATGTGGATACACGTGCTTACTTTACTGCAGCAACCATAGTTATTGCAGTACCTACAGGTATTAAGGTATTTAGATGATTAATAACATTATATGGTATACAAACAAAATTTAGGGGAGCTATGTATTGAGTATTAGGATTTATTTTTTTATTTACTTTAGGGGGGTTAACAGGTATTATATTGTCTAACAGTTCATTAGATATTGTTTTACATGATACTTATTATGTTGTAGCTCACTTTCACTATGTTCTATCCATAGGAGCTGTCTTTGCTATTTTTGCTGGATTTACTTACTGATTCCCTGTAATTACAGGATTAGTGTTAAATGAGGTATTAGTAAAAGCTCACTTTTTTATTATATTTTTATCGGTAAATTTAACTTTTTTCCCTCAACATTTTTTAGGTTTAGCTGGCATACCACGGCGATATAGGGATTACCCAGATTCTTATTTCACATGAAATCAAATCTCATCATATGGATCTCTTATGTCTGTTTTTGGAGTTTTAATATTTATTTTTATAATATGGGAAGCATTTTTAACACAACGAGCTGTAGCGTTTATTAGGGACCCAGCTTTTTCACGGGAATGACCTAGTGTATTACCTTTAGATTTTCATACTAATGTAGATGTGCCTGCCACTTTTGCTAAATAG
>Arion_vulgaris__-_tRNA-Val
ATATTTATAGTATAAAAGTACATATCACTTACAATGACAAGGTCTAAATTTTTTTGGTAAATAGTA
>Arion_vulgaris__-_16S_rRNA
GTTAGGAAACAGAAAAATACATTAATATTGTAAGTTTTTTATATTACCTTTTGCATAATGGCTTTACTATAAATTAAAGAATATATCCTTTATCCGAAATAGGAAGATCTATTTACTTACATATATATGTAGCATAATATTAATTTTAATTATAAATAGGAGTGAAAGGCTTTCAATTCCTAAGATATCTGGTTTTAGGTTATATATATATAGTATAGGATACTTTCTCAAGCACATAATGTTAAGGTTTCGTGCACACATAAAAATCTACTTATTTCTACCAAACTATAATAATTGTATGGAAATTACACATATAATTTTACTAGTATAGTTATGTAAAAGAGCTGAATACTTTATAAACCTCCCAATAAAGTAAATAATGTATAGATTAGTATTTAATGGAAATTATAAATAAGGAACTCGGCAAAAATACTTGCTCAACTGTTTAACAAAAACATAGCCTAATGACCTCATATTAGGTAAAGTCTGCCCGGTGATTTTTTTTTAACGGCCGCAGTACTTTGACTGTGCTAAGGTAGCAAAATAAATAGGCTTATAATTAAGGTCGAGTATGAATGGCATTATGGGTGAAAGCTGTCTTACACATATATACAAAAATTTAATTAGTAGGTGAAAATGCCCACATAAAAATATTAGACGAGAAGACCCTTAGAGTTTTTAATAAGCATGCTACTAATAGTGATGATTTTTTTTGTTGGGGCGACATAGTATCATTTTAGCATACTCATATTATAGCTATTATACAAATCTTCTTTACTTATGAACATAACTACCTAAGGGATAACAGCATAATTTTTCTTTAAGATTGTGACCTCGATGTTGGACTAGGGACTAAATATATAAGCCATATACTTAGAATATTCTGTTCGAATAATTTTTTTACCTACATGATCTGAGTTCAGACCGGTGTAAGCCAGGTCAGTTTCTATCTTTATTAGATATAGGACCAGTACGAAAGGACCTTCTTATAGTGATAAAAAAAAATCATTTTT
>Arion_vulgaris__-_tRNA-Leu
TTTTATTTGGCAGAATATATGCGATTGATTTAGAATCAATATATACAGTAATGTAATAAAAT
>Arion_vulgaris__-_tRNA-Pro
TCAAATGCAGTTAAGACTTTAACATTAACTTTGGGAGTTAAAGAATAACGTATAGTTACTTTTGAA
>Arion_vulgaris__-_tRNA-Ala
TGAGATATACTTTAAAAAGAAGGATGTAGTTTGCAACTATTCAGTGATATATAGTATCTATTTCAG
>Arion_vulgaris__-_ND6
ATGAAATATATACTACTACCTATTATATATATTATATTAGTAGTATTATTATTATTAAGATTACGTAACCCTTTAATAGTAAGTATAGCCTTATTCTTACTATCTTTCTTATATTCTATTATGCTAAGGTATATATATAATTCATGATATGCTATAATCTTATTCTTAGTATATATCGGTGGTTTATTAGTCTTATTAATATATACAACTTTAACTTCAAGTAACTACACTATTACTACGGTTAATATAAATTCTATGGGATGATTAATTATGATATCTTTTAGATTTCTTCCATATACATGAATTGAAATACCTGAGGCTACAAGGGCCTGGATCCAAATTACTTCTCAAGCTAGAACGATAAGACCTATATTTATTGTAATATTAGGTGTTCTGTTGTTTTATATATTTTTAATAGTAGTATTTATTTTATACACAGGGGGAAAAAGATTACAACTTGCACGCACTTTATAG
>Arion_vulgaris__-_ND5
ACACAGGGGGAAAAAGATTACAACTTGCACGCACTTTATAGAAAGAATCGCTTTTCTTTATTATTAGGATTATTGTTTTGTAGAATGATATGCATACTAATGCAAATAATACTTAACCTTAATACTACAATTATTGAATATACTTTAATAGAAATTTCTTCCACTTCATTTTCTATTAGTTTTATTGTAGATAAGATCAGGTTAAGTTTTTCTGCGATAGTAATATTAATTGCTTGTAGTGTATATATTTTTGCTAGCAGCTACATACAAGCGGATCTTAATTATGTCCGTTTTATTTGAATTTTAAGGATATTTGTCCTTTCTATGAATATTTTAATTTTTGCTGGCTCATTTTTAATATTATTATTAGGATGAGACGGTTTAGGAATTACATCTTTTGCTTTAATTATTTATTATTCTAGCTCTAGAAGATTAATAGCAGGTTACATAACCTTATTAGTAAATCGATTAGGAGATGTTTTTATTATAAGCTCAATATTTATTTTAGTTTACATAGGACAATTTAATCTTTATACCTATAGTAACTCATATTATTGATTATTTTTACTATGAATATTAGCTAGATTTACTAAAAGGGCTCAATACCCCTTTAGTGCTTGACTTCCTGAAGCTATAGCTGCCCCCACACCCGTTAGAGCTTTAGTTCACTCTTCTACATTAGTAACAGCAGGTATTTATTTAATAACACGATTCTCAATAAGAGAAAACTTACCTTCAGAAATTCTATCGACTATAGCATTTACAGGTAGAATTACTTGTTTATTAGGGGGGATTTGTGCTTTATATGAAAATGATGTAAAAAAAGTAGTGGCACTATCAACATTAAGTCAATTAGGGTTAATAATATTTAGATTAAGCCTAGGTGCCCCTACGTTAACTTTATTTCACTTATATATACACGCCCTGTTTAAAGCATTATTATTTTTATGTGTAGGTCTTGTATTATTAATATCTTTCGGAAATCAAGATATGCGTCTTATAGGGGGCTTACTAATTAAAACACCTCTTCTTTCCATTTTCTTTAATTTAAGTACTTTATGTTTAATGGGAATCCCGTTTATAAATGCTTACTACACTAAACACGTCATCTTAGAAATAATATGCTTATCCCATTTAAATTTAATTTCTCTTATGGGTATTTACATGGGAAGTGTGTTCACGGCGGCTTATATAGTGCGTTTAATACTATCTTTGAATTGAGGTTATACAAATATATCTGTGATTGCTACACCACAAAATCTACGTAATTACATACCATTATTTATTTTAGGTTTTATAAGTATTTATAGTGGGAAAGTTATAATTTCATATGAGCTTAGATTTATTAGGATTAGTTTTCTACCTGTAATTCCTATTTGACTTACAAATTTAACCGCTTTATGGGGGGTCATATTTGGGCTATACTTATGACTGCCTAAGAATAATTATTTTATAAGATCTTTATGAATAAGAAACCCACTTAAATTAGGCTTATCTACCCTTATGTGCCCACTTCAATATTCCTTAAGACAATTAGAAATAAAATGATTAAGTCCAAACCCTTTACTTTTTAAAGTTAATTTAAGTGGTTATTCTCTTTTACGCATATTAAATTGGCCTATTAATAATATAGGGTTACCTTTTCGTTTTATAGTTATTTTTATTTTTATTTATATTATATGTTATTAA
>Arion_vulgaris__-_ND1
ATGTTATTAATTTTTTTAATCTCGGGACTAGGTTGTATACTATGTGTTTTAGTAAGTGTAGCTTTCACTACTCTTTTAGAACGAAAAATATTAAGATATCTTCAAATACGAAAAGGACCTAATAAAGTGGGGTACTTAGGGTTACTGCAGCCCTTTGCAGATGCACTAAAACTTTTTTTAAAGGAGACAATTAAACCTCAGCATTCTAATAATATTATATTTACAATTGTACCTGTTCTAGGATTCTCATTAGCTTTAATATTTTGGGGTATAATATCTAGTAAATATATTTCATATTATCTACTATTTTCTTTATTATTATTTTTTTGTATAACTTCTTTAAATGTTTATGTAATTTTATTGAGAGGGTGAGCATCAAATTCAATATATGCCTTTTTAGGTGCACTACGAGCTTCTGCACAAACTATTTCTTATGAAATTAGAATAATTGTGATTTTACTATTTCCTGCCTTCCTTCAATGAACATTTAGATGGGATAATATATTTAAGGGTTACGGGGTGATAATTTTAATGGTCCCTGTAGGTGTGGCATGGATGATTTCTTTATTAGCTGAAACTAATCGGGCTCCTTTAGACTTCGCAGAAGGTGAATCCGAATTAGTGTCAGGGTTTAATGTAGAGTATGCAGGGGGATTATTTGCACTATTATTTTTAGGTGAATACACAGTTATTTTATTTATATGTAGTATCTCTGTAATTGGGTGACTTTATAGGGTAGGGAGAAATCTTATCTTTAGGGTTCTTACATTTTTTATATTAGCATTTGTTTTATTGATCCGTGGTGTTTACCCACGATCTCGTTACGATAAGTTAATATACTACTGTTGAAAATCTTTTTTACCACTTGCCCTATCCGTACTGATACTTTTAACTATTCTTTAG
>Arion_vulgaris__-_ND4L
ATATCTTTCGAATATCTATTATTAATTTTTATTACATATCTTATATTTTCTATATTGTATAGAAATATTAAAACCTTAATACTACTAATATTATTAGAGCTTGTTGTGTTAAGTAGATTAGTTTTTATATTAAATTTAACGTTCTTAAGAAATGAAAATATGACTTTTTATTTCTTAGTATTTTTAACTGTAGCAGCTTGTGAGGCGGCTCTTGGCCTTTCTTTAATAATTACAATAATTCGTATAAATGGATCTGATTATTTTAATTTTTTAATCTCATATGCAAAAATTACGT
>Arion_vulgaris__-_CYTB
ATGCAAAAATTACGTGAATTAGAGCACTTAGCCGCTCTCCCATCGCCAGTAAGCTTTAGGATTTGATGGGGAGGGGGATCAATTTTAGGTATGTTATTAGGAATTCAATTAATTACAGGCTTAATATTATCTATGCACTATACAGCCGACCTAGAAAATACATTCAATTCAGTCATCCATATTATACGAGATGTTCCCGGAGGCTGAGTCATGCGAAGGATTCATGCGAATGGAGCTTCCTTATTCTTTTTATTTATTTATATTCACATAGGCCGAGGTATTTACTATCAAAGATATATCACACAAGTTCACACATGAATAGTAGGAGTTTCTATCTTTTTATTAAGAATAGCAACAGCTTTTTTAGGGTATGTCTTACCATGAGGGCAAATATCTTTTTGGGGGGCAACAGTAATTACTAATTTACTATCAGCTATCCCTTATTTAGGGGGTATTTTAGTGGAGTGAGTGTGAGGGGGATTTTCTGTAGGTCAACCTACATTAAATCGTTTTTTTACATTGCATTTCTTAATGCCTTTTGTGCTTATTATTTTAATTATAGTACACTTACTTATATTACACCAAAAAGGATCCACAAGGCCATTAGGAGATATAAATCATATTAATAAAGTCACTTTTCACCCTTACTACACATGAAAAGATTTTGTAGGATTTCTTTTAGTAATTAGGGCGCTAGTATTTATGTGTATATTTTACCCTAATATTTTAGTAGACCCTGAAAATTACATAAATGCTAACCCTATAGTAACACCTACTCACATTCAGCCTGAATGATACTTCTTATTTGCTTATGCTATTCTACGAACAATTCCATCTAAATTAGGGGGTGTTGTGGCCCTAGCTTTATCCATTATAATTTTATATTTCCTGCCTTATTTATCTAAAGGTTGAACTTGACCTGCCAGAATATTATTTCTTCGCCAAGTGAATTTCTGAGGGTTAGTTATTAGCTTTATTATGCTCACATGATTAGGCGCCTGTGTAATTGAACAACCTTATCAAGTTTTATCTATTGTATTTACAGTTACATATTTCTTAGGGTTCATATTAGTAGCATAA
>Arion_vulgaris__-_tRNA-Asp
AAACTAATTAGTTTATAATTAAATCACCATCTTGTCAAGATAGAGTTACTATACATGTAGTATTAGTGTG
>Arion_vulgaris__-_tRNA-Cys
CTCATTATAATTTAAATTAAAAATATTGATTTGCAAAATCAAAAATGCTATATGAGT
>Arion_vulgaris__-_tRNA-Phe
ATTTTAATAGCTTAAAATAAAGCGAAGCGTTGAAGGTGCTTAAATCATTTAATGTTAAAATA
>Arion_vulgaris__-_COX2
ATGAGTACTTGATCCCAAATTAACCTAATAGATCCTAGGAGGTATATTATAAGACAAATAAATTTATTTCATGACCATGCTATAATTCTATTAGTTGGTATCTTTGTATTTGTTATTCTCATAGGGGTAAGCTTATTAAAAAATAAGTTTCATGGACGTTTAGTTCACGAAGCACAAACCTTAGAGATTGTATGGACAATTGTACCCGCATTATTATTAGTATGATTAGCATTGCCTAGGTTACGCCTTCTTTATTTAATAGATGAGCATCCTCAAAGAAGAAATACTTTAAAGGCTATTGGTCATCAGTGATACTGATCTTATGAACTTCCAGCTAAGGATAATATAATATTAGATTCTTACATACTTCCTGAGGAAAGTTTGGAAAGGGGGCAATATCGCTTACTAGAAGTAGATAATCGACCAGCAGTTCCATACTCTTTTGATACTATAATTATTACAACTTCATCAGATGTAATTCATGCTTGGACACTTCCTTCCCTAGGAATTAAAATAGATGCGGTTCCGGGCCGCCTTAATTCTATAAATATTAACCCATTTGTACCTGGAATTTTTTATGGGCAGTGTTCTGAGATCTGTGGCGCAAATCATTCGTACATACCTATTGTTGTGGAAGCTATTAGTATAGAGGATTTTACTAATTTATAG
>Arion_vulgaris__-_tRNA-Trp
AATATTGTAGGTTAAATAAACCTAAGGTCTTCAAAACCTTAAATAACTCCAATGGTTCAGTATTA
>Arion_vulgaris__-_tRNA-Tyr
ATTAAGTGGTCGAAAATAAAGGCAAAAGATTGTAATTCTTTCTATGGTTTCCATACCCTTATTC
>Arion_vulgaris__-_control_region
ACGAATTGATATATTACGCACTCTTACTTCTCCTTCGATGATAGAATACCCACACTCCTTATTCCTATAGTACTTTACGAACAACAATAAAAAATGGAAAAACTCCCCCCTTTGTGTCCCACCTTTTTGAGAAGCTAAACGTAAGAAATTTAACTGATTTTTTTTTATTTTAATTACATCATCTAGGGTAGTTAAATGGTGTAAAATTACTTGATTGTCCTTATATAATTTTAATTTTTGTTGTAAGTGTTTAACTGTAATGTTAATCAATAGTCTTTGCTTTACGTACCCTTACAGACTACATATATTTCATTAGTGGAACATAATTAACCATTATTTTTACTGTACACTCTTTATTTCCGGCACTCAC
>Arion_vulgaris__-_tRNA-Gly
TTTTTTATTAGTATACTTATTACAATTACCTTCCAAGTAAGAAATTTCTTATTGAAATGCTTAAATAGGTTAAGTTAA
>Arion_vulgaris__-_tRNA-His
GCTTAAATAGGTTAAGTTAATAAAACCGTAGCATTGTGATCGCTAAAATTATAATATATTTGGGCT
>Arion_vulgaris__-_tRNA-Glu
TTTTTAGTCGTATAAAAAATTACATTATTTTTTCGTAATAAAGATATTATCTATTTAATCTAAAAGC
>Arion_vulgaris__-_tRNA-Gln
TCCTAGTAAGTGTTAGGTGCACGGGAACATTTGATTTTCCAAGAGAGTTATTGCTCACAAGGAG
>Arion_vulgaris__-_12S_rRNA
ACCATTTTAAAGTAGTGGAAAGATAATAATTTTAATTAGGGTAGATATGGAAAAAAATTAAAAAATTGTCCAGCTATAAAAATTAAACAATTTTAATAAATAAAAATTTAGCCTATTAATATATAGCTGGCTCATAAGAGTGCCAGCAGCCGCGGTTATACTCTTAGCAAACTATTATATAGCATAATCTTTTTCACTAAGTAAAAATAATTTTCTTTATACTAGTAAAATAGATTAGAATTTTTTTTCAAAATTATTAATAAATTAATATTTAAAATAAGATAAAGAAACTAGGATTAGATACCCTACTATCCTTAAAGTAATAAAAAGTATTATGGGCACTAACATTTACTTAAATGTAAACCCAAATTTTATGGCGGCAATTATAATTAACAGGGGAACTTACCGCATAATAGACAACCACCAAGAAGATAACCTTAAAAAAAAGTTTGTATACCGTCGTATAATAAGTCCTTAGGGGGCTAATAAAATATAATAAAATATACTATTACAGATCAAGGTGCAACATATATTAAGGCGCAGGCGAGTTACAGTAATTATCATTTCGAAATAGGCCTTTAACTGCCTAAGAAGATGGACTTGTAAGTATATATTATTTTTCATAAAAGTAGAATGACCCATATAATTGTGCACAAATCGCCCGTCATTCTCTTTAATCTAAAAGAGACAAGTCGTAACATAGTAGAGGTAGTGGAAGCTGCCTCTGTGTAGATATACTACAAATTT
>Arion_vulgaris__-_tRNA-Met
CTATAGATAAGCTAAGGGTAAGCTAGTGGGCTCATAACCCAAATATGGTGCATGTCCTCTATAGG
>Arion_vulgaris__-_tRNA-Leu
GTCTGGGTGGCAGAGAAATGCCTAAACTTTAAGCGTTTATTATAGATTTTTATATTCTCCCATACT
>Arion_vulgaris__-_ATP8
GTGCCGCAATTAAGACCTTCACCTGTTCTTCTTATCTTCAGGATAACAGTAATATTGTTATTTGTAAGATGTATCTCTTTTCAATCCTCATATAAAATTTTTACACAAAAAGAAAAAGCTTCATTAATTAATAAAGCTATTATATTTAAATGTCTGGGTGGCAGAGAAATGCCTAAACTTTAA
>Arion_vulgaris__-_tRNA-Asn
CTACTTAAAGCTAAGAGCATTTAAATGTTAATTAAAAGAAAACTTTCAATAAGTTAAGTAGT
>Arion_vulgaris__-_ATP6
ATACTTAAAGTGTTCTCTGACTTATTCTCTTCTCTTGATGGAAACTTTAACTTTAAGATCTGGGCTATTCCCGTATTGGTAACAATAATTTTTTTTTACCCGAAAGGTTTTCTTTTTAGGGTAGAGGGTTCCTTTATAAATAAACTTTCATCATTATGGGTAGATGTTTCCAGTTTTAATCTTACCCAATCCTTATTAACAAAAGCCTTATTTTTTGTTTTGATAATAAACCTTTTAGGTTTATTTCCTTATGTGTACGGGGTAACTACTAATATCTGATTAAATATAAGCCTTGCATTATTAATATGGGGAGGAGTTTTACTCTCAGGGTTTAGTTACAATCTTATATCTGCTTTAGCCCATTTAGTGCCATCTGGATCTCCGGTTATTTTAATTCCATTCTTAGTGCTAATTGAAACTATTAGGATTTTAATTCGTCCACTAACTTTAACAGTACGATTAGTAGCTAACATTAGCGCTGGGCATATTGTTATAACATTACTTTCTAATGTTTTAAGCCCATTGAACTTTGATTACTCATTTTTTTTAACTTTTAGATTATCCGTAGGATACACACTATTTGAAATTTTCGTGAGATTGATCCAAGCATATATTTTTACTTTACTCTTAAGATTGTACATTAAAGAACATCCCTCTACTTAA
>Arion_vulgaris__-_tRNA-Arg
TTAAGTAAAGCATTTATTGCAATAAGTTTCGGCCTTATAGGCTCAAAGAAAAAAATTGATACTTAAA
>Arion_vulgaris__-_ND3
ATGATTTTCTATTTTATATTAGGTATATTAATTTCAGTTTGTTTTTTAAGTTTGAGAACTTTAATCTATCAAACATCCATTCAGCAATCCGATCAGAAAATAAGTGCATTCGAATGTGGATTCGACCCCTTAAGTTACCCCCGTAGGCCGTTTTCCACACGTTATTTTGTGTTAATTTTAATTTTTTTAGTATTTGATGTTGAAACTGTTCTACTATTACCTATTTTAAGTAAGGAAATTACTACATCTCACCCACATGTGATATTAAGACTATGTTCTTTTCTTTTCATTTTACTATTAGGTTTAATAGTAGAATGATATCAAGGAGCATTAGAGTGGCACTAA
>Arion_vulgaris__-_tRNA-Ser2
TACTATTATTTTTAGATGAAGGTAGATTTTGAAAGTCTATATAGGTTAACTAGATTAACCCTATCGTGT
>Arion_vulgaris__-_tRNA-Ser1
AGAAATAATGAATTGAAGCTGCTAACTTTGATTAGGGATTCTAGTATTCCTATTTCTT
>Arion_vulgaris__-_ND4
ATATGATATCGTCATTGAGAAATCGTGATTTGTAGATTAATCTGGACTTTATTATATGCTAGTATGAGATTAAGAAGATGTTTTAATTATCAGGAAGGTTTTATAACTGCACATAGTAATTTAGGTATAATACTTATTTTACTAGCTGTGCTAATTTCCCTTTTATCGTTACTATTAAGAGTAAGTGATAAGAATATAACATATCGTAACACTATTTTAGCTCTTACTTTAGTGATAATTTTATGTTTTAGAACGCATAACTTATTTTATTTTTATATTTTCTTTGAAGTATCTTTGATCCCTATTTTATATATTATTATTTCTTGAGGGTATCAACCTGAACGTTTGCAGGCTGGAACCTATTTAATATTATATACTGTATGTGCGTCTTTACCTTTATTAGTCAGTATTTTTCTTATTTATAATACATATGGAACATTAAATTACTTTATAATTAAAACCTCAAATATTTCTGTAGATCACTGATTAACATATATTTCACTATTAATGGCCCTTATGGTAAAAATACCTATTTATGTAGGTCATTTATGATTACCGAAAGCTCATGTTGAAGCTCCCTTAGCGGGATCAATAATTTTAGCTGGCCTTTTACTAAAGTTGGGGGGATATGGGTTATTTATAATATTTTATTTATTTGAGTTTAGCTGTATGTCTGTGAATATATTTTTCATTAGTGTAAGATTATGGGGTGGGTTATTAGCCGGGATAATTTGCCTAAGACAGGTTGATATAAAATCATTTGTGGCTTACACATCAGTAGCCCATATAAGTTTAGTCTTAGCCGCCCTTTTAATAAATAACTTATGAGGTGTAATAGCTGCTAAGATTACTATTATTGCCCACGGATATACTTCGTCGCTTATATTCGCTTTAGCTGCTATTAGATACTTAAAAAGTAGAAGTCGAAGTTTAATTACTAATAAAGGATTACTAGTTTTTTATCCAGTTATTAGTTTAATGTGGTTTTTAAGATTGATTTTATGTATAGCTGCCCCCCCCTCTTTAAATCTACTAGGAGAATTAATATTTGTTCCTAGATTTAGAGATCTTAGATACCTCTTAGTAGTAGTATTAGGGTTAATAATATTTTTAAGTGCCGTATACAGGATGTACTTATATACTTCTCTTTGCCATGGTGTTTCAAGAAAACTTTTAGGACCTAATGTTGAGTGAAGATCTGCTAATTTATTAGGAATTTTACTTCATTTTGTCCCATTACTATTAATCTTTAATATACATTATTTTATGGTGTACTATGTAGGTGGCTACATATATAATAGTAAATCACAATAG
>Arion_vulgaris__-_tRNA-Thr
ATGGTAATAGTTTAATGAAAAACAATGCTTTTGTAAAGCAAAATATATCTATTGTGATTTACTATT
>Arion_vulgaris__-_COX3
ATGATTTATCGAACACCTTATCATCTGGTTGAATATAGCCCTTGACCTATTATCGCATCTACAGTTATATTATCTTTACCATTAGGATTTATTTCTTATACTCGTTTTAATTCCATAAACTTATTAATTATAGCTATAGCTGCTATAGCCTTAATTAGGGGATTATGGTGACGAGATATTATTCGTGAATCAACCTACCAAGGACATCACACATCTTATGTGACATCTGGTTTAAAGTTAGGTATGGCCTTATTCATTTTATCTGAAGTTTGCTTCTTCTTTGCTTTTTTTTGAGCTTACTTTCATAGAAGGTTAGCTCCTACTATTGAAGTGGGGTCTGTGTGACCTCCAGTGGGAATTACTACTTTACCTACATTTTCAGTTCCTTTATTAAATACAAGTTTATTACTATTATCCGGTGTGTCAATTACTTGATCTCACCATGGCTTAGAGAGAGGTCGTTTAAAAAGGTCAATATCTGGATTATTAATTACATGTATTTTAGGGCTATATTTCACATACTTACAATATACTGAATATAGAGAAGCAAGTTTTGCTATTTCAGATGGTATTTATGGGAGTGTATTTTATGTGGCAACGGGCTTTCATGGCTTACATGTAATTATTGGGGTAACTTTCTTATCTGTCAGTTTATTTCGTATATTTAAATACCACTTTAGAATAAATCATCACGTGGGGTTTTTAGCAGCAGCATGGTATTGACACTTTGTAGATGTAGTTTGACTATTTTTATATGTTAGTATTTATTGATGAGGTTCTT
>Arion_vulgaris__-_tRNA-Ile
AGACAAGCGCCGGCGGAACGGGTATCATTGATGTTGATAAATAGGAATAATTTCTCCTTGTCTG
>Arion_vulgaris__-_ND2
ATGAGGCTATTGAAGATAGTTTTCGTAAGATCATTATTATTTGCACCGCTACTGTCTATTATCAGGTCTAATTGATGATTAATTTGATTAAGATTAGAGATTATAACATTTAGGATAGTAGTGTGTATTTTCTTTTCCAATTCTCTAATAAAAGCAGAAGTAAGGATAATTTATTTTGTGGTACAATCTATTAGGGGGGTATTACTACTAGTAGGGGGTACATATACTTCTTTAATTACCACCAATCAAATAATATGTTCTTTTTTTTTGGTAGTAGGGTTAGCAACTAAATTAGGTCTATTTCCAATACATTTCTGGGTAATTCCCATGTTAAGGATATTAAGCTACTGACAAATTGGAGTGTTGTTAGGACCTATGAAAATTATTCCGTTAAATATACTTTATACTGTTAGAGCAGATAGAACATTATGATTTATAATAATATCTATAAGCCTTCTTAGTATATTATGTGGGGGGATTTTAGGAAATATCATAGCTAATTTTAAGGGGGTTTTAGGGGCATCCTCGATTACTCACAGGGGATGATTTGTATTAGCGTTTATATTTAATTTAATGTGAATATATTTTTGGATTTATTATATTTCTCTTTTTCTCTTATTAGTTAGTATAAACTTTTTAAGTAGGGAAATAGCTTCTTGAAGACTTCTTAGAATAAGGGGCCTCCCACCCTTTTTACTATTTTTAGCAAAAGCTCAAGTCATTATGGAATTTACTAGGTATGTGAGTACACCTCTTCTTTTAATTTTCCCCTTAGGTGGTGCTATTATTAGGTTATTTTTTTATCTTAAGTATGTATATTCCTTGTGGTTAACTCACTCAAACTCTTACAAGGTACCTACTTTGATATGCATTTTAATCTCTAGGATAATACAAGGATGCTTAGCACTAATATTATAA
